# Supplementary material for: Hydrogen–water enhances 5-fluorouracil-induced inhibition of colon cancer
Source: PeerJ. 2015 Apr 7;3:e859. doi: 10.7717/peerj.859 (PMC4393812; doi:10.7717/peerj.859)
Supplement: Supplemental Information 1 [file peerj-03-859-s001.zip]

Archive with 27 entries (26 files):
- Raw data/CC2KM.xls
- Raw data/Final result.xls
- Raw data/Hy Va decrease.ppt
- Raw data/Hydrogen cancer  free radical.xls
- Raw data/Hydrogen protein.xls
- Raw data/KCC Live and dead QC.xlsx
- Raw data/LIVE AND DEAD Raw data/
- Raw data/LIVE AND DEAD Raw data/5Fu COX 2.tif
- Raw data/LIVE AND DEAD Raw data/5Fu Green 2.tif
- Raw data/LIVE AND DEAD Raw data/5Fu H2 COX 5.tif
- Raw data/LIVE AND DEAD Raw data/5Fu H2 Green 5.tif
- Raw data/LIVE AND DEAD Raw data/5Fu H2 Red 5.tif
- Raw data/LIVE AND DEAD Raw data/5Fu Red 2.tif
- Raw data/LIVE AND DEAD Raw data/5Fu VANA COX 6.tif
- Raw data/LIVE AND DEAD Raw data/5Fu VANA Green 6.tif
- Raw data/LIVE AND DEAD Raw data/5Fu VANA Red 6.tif
- Raw data/LIVE AND DEAD Raw data/Control COX 1.tif
- Raw data/LIVE AND DEAD Raw data/Control Green 1.tif
- Raw data/LIVE AND DEAD Raw data/Control Red 1.tif
- Raw data/LIVE AND DEAD Raw data/H2 COX 3.tif
- Raw data/LIVE AND DEAD Raw data/H2 Green 3.tif
- Raw data/LIVE AND DEAD Raw data/H2 Red 3.tif
- Raw data/LIVE AND DEAD Raw data/VANA COX 4.tif
- Raw data/LIVE AND DEAD Raw data/VANA Green 4.tif
- Raw data/LIVE AND DEAD Raw data/VANA Red 4.tif
- Raw data/MTT Raw data.xls
- Raw data/QCWB hydrogen.xls
