# Supplementary material for: Hydrogen–water enhances 5-fluorouracil-induced inhibition of colon cancer
Source: PeerJ. 2015 Apr 7;3:e859. doi: 10.7717/peerj.859 (PMC4393812; doi:10.7717/peerj.859)
Supplement: Supplemental Information 1 [file peerj-03-859-s001.zip › Raw data/CC2KM.xls]

## Sheet: 20131115
	治療法	生存期間	打ち切り
control1	C	30	1
control2	C	30	1
control3	C	30	1
control4	C	30	1
control5	C	30	1
control6	C	30	1
control7	C	30	1
control8	C	30	1
control9	C	30	1
control10	C	30	1
control11	C	30	1
control12	C	30	1
control13	C	30	1
control14	C	30	1
control15	C	30	1
control16	C	30	1
control17	C	30	1
control18	C	30	1
control19	C	30	1
control20	C	30	1
colon26:1	C26	13	0
colon26:2	C26	10	0
colon26:3	C26	8	0
colon26:4	C26	8	0
colon26:5	C26	14	0
colon26:6	C26	7	0
colon26:7	C26	7	0
colon26:8	C26	6	0
colon26:9	C26	8	0
colon26:10	C26	6	0
colon26:11	C26	10	0
colon26:12	C26	13	0
colon26:13	C26	7	0
colon26:14	C26	10	0
colon26:15	C26	10	0
colon26:16	C26	13	0
colon26:17	C26	9	0
colon26:18	C26	10	0
colon26:19	C26	8	0
colon26:20	C26	7	0
C26+5FU:1	C+5FU	18	0
C26+5FU:2	C+5FU	19	0
C26+5FU:3	C+5FU	21	0
C26+5FU:4	C+5FU	15	0
C26+5FU:5	C+5FU	13	0
C26+5FU:6	C+5FU	18	0
C26+5FU:7	C+5FU	14	0
C26+5FU:8	C+5FU	11	0
C26+5FU:9	C+5FU	16	0
C26+5FU:10	C+5FU	20	0
C26+5FU:11	C+5FU	13	0
C26+5FU:12	C+5FU	11	0
C26+5FU:13	C+5FU	10	0
C26+5FU:14	C+5FU	18	0
C26+5FU:15	C+5FU	9	0
C26+5FU:16	C+5FU	13	0
C26+5FU:17	C+5FU	16	0
C26+5FU:18	C+5FU	18	0
C26+5FU:19	C+5FU	20	0
C26+5FU:20	C+5FU	21	0
C26+5FU+H2:1	C+5FU+H	23	0
C26+5FU+H2:2	C+5FU+H	19	0
C26+5FU+H2:3	C+5FU+H	16	0
C26+5FU+H2:4	C+5FU+H	15	0
C26+5FU+H2:5	C+5FU+H	23	0
C26+5FU+H2:6	C+5FU+H	21	0
C26+5FU+H2:7	C+5FU+H	21	0
C26+5FU+H2:8	C+5FU+H	19	0
C26+5FU+H2:9	C+5FU+H	25	0
C26+5FU+H2:10	C+5FU+H	16	0
C26+5FU+H2:11	C+5FU+H	21	0
C26+5FU+H2:12	C+5FU+H	13	0
C26+5FU+H2:13	C+5FU+H	23	0
C26+5FU+H2:14	C+5FU+H	21	0
C26+5FU+H2:15	C+5FU+H	15	0
C26+5FU+H2:16	C+5FU+H	15	0
C26+5FU+H2:17	C+5FU+H	21	0
C26+5FU+H2:18	C+5FU+H	13	0
C26+5FU+H2:19	C+5FU+H	15	0
C26+5FU+H2:20	C+5FU+H	10	0
C26+5FU+VA:1	C+5FU+V	14	0
C26+5FU+VA:2	C+5FU+V	15	0
C26+5FU+VA:3	C+5FU+V	14	0
C26+5FU+VA:4	C+5FU+V	19	0
C26+5FU+VA:5	C+5FU+V	19	0
C26+5FU+VA:6	C+5FU+V	8	0
C26+5FU+VA:7	C+5FU+V	23	0
C26+5FU+VA:8	C+5FU+V	19	0
C26+5FU+VA:9	C+5FU+V	13	0
C26+5FU+VA:10	C+5FU+V	19	0
C26+5FU+VA:11	C+5FU+V	13	0
C26+5FU+VA:12	C+5FU+V	12	0
C26+5FU+VA:13	C+5FU+V	18	0
C26+5FU+VA:14	C+5FU+V	13	0
C26+5FU+VA:15	C+5FU+V	21	0
C26+5FU+VA:16	C+5FU+V	11	0
C26+5FU+VA:17	C+5FU+V	17	0
C26+5FU+VA:18	C+5FU+V	18	0
C26+5FU+VA:19	C+5FU+V	18	0
C26+5FU+VA:20	C+5FU+V	12	0
Kaplan Meier法による生存率										ログランク検定による生存率の差の検定
	データ数	打ち切り数	生存率	標準誤差	95%下限	95%上限
C	19	19	1	0	1	1				自由度			4
C+5FU	20	0	0	0	0	0				χ2値			104.49
C+5FU+H	20	0	0	0	0	0				Ｐ値(上側確率)			1.08784e-21
C+5FU+V	20	0	0	0	0	0				χ2(0.95)			9.48773
C26	20	0	0	0	0	0
観察期間別生存率
C						C+5FU						C+5FU+H						C+5FU+V						C26
観察期間	生存率	標準誤差	95%下限	95%上限		観察期間	生存率	標準誤差	95%下限	95%上限		観察期間	生存率	標準誤差	95%下限	95%上限		観察期間	生存率	標準誤差	95%下限	95%上限		観察期間	生存率	標準誤差	95%下限	95%上限
30	1	0	1	1		9	0.95	0.048734	0.854483	1		10	0.95	0.048734	0.854483	1		8	0.95	0.048734	0.854483	1		6	0.95	0.048734	0.854483	1
30	1	0	1	1		10	0.9	0.067082	0.768522	1		13	0.9	0.067082	0.768522	1		11	0.9	0.067082	0.768522	1		6	0.9	0.067082	0.768522	1
30	1	0	1	1		11	0.85	0.0798436	0.693509	1		13	0.85	0.0798436	0.693509	1		12	0.85	0.0798436	0.693509	1		7	0.85	0.0798436	0.693509	1
30	1	0	1	1		11	0.8	0.0894427	0.624695	0.975305		15	0.8	0.0894427	0.624695	0.975305		12	0.8	0.0894427	0.624695	0.975305		7	0.8	0.0894427	0.624695	0.975305
30	1	0	1	1		13	0.75	0.0968246	0.560227	0.939773		15	0.75	0.0968246	0.560227	0.939773		13	0.75	0.0968246	0.560227	0.939773		7	0.75	0.0968246	0.560227	0.939773
30	1	0	1	1		13	0.7	0.10247	0.499163	0.900837		15	0.7	0.10247	0.499163	0.900837		13	0.7	0.10247	0.499163	0.900837		7	0.7	0.10247	0.499163	0.900837
30	1	0	1	1		13	0.65	0.106654	0.440963	0.859037		15	0.65	0.106654	0.440963	0.859037		13	0.65	0.106654	0.440963	0.859037		8	0.65	0.106654	0.440963	0.859037
30	1	0	1	1		14	0.6	0.109545	0.385297	0.814703		16	0.6	0.109545	0.385297	0.814703		14	0.6	0.109545	0.385297	0.814703		8	0.6	0.109545	0.385297	0.814703
30	1	0	1	1		15	0.55	0.111243	0.331968	0.768032		16	0.55	0.111243	0.331968	0.768032		14	0.55	0.111243	0.331968	0.768032		8	0.55	0.111243	0.331968	0.768032
30	1	0	1	1		16	0.5	0.111803	0.280869	0.719131		19	0.5	0.111803	0.280869	0.719131		15	0.5	0.111803	0.280869	0.719131		8	0.5	0.111803	0.280869	0.719131
30	1	0	1	1		16	0.45	0.111243	0.231968	0.668032		19	0.45	0.111243	0.231968	0.668032		17	0.45	0.111243	0.231968	0.668032		9	0.45	0.111243	0.231968	0.668032
30	1	0	1	1		18	0.4	0.109545	0.185297	0.614703		21	0.4	0.109545	0.185297	0.614703		18	0.4	0.109545	0.185297	0.614703		10	0.4	0.109545	0.185297	0.614703
30	1	0	1	1		18	0.35	0.106654	0.140963	0.559037		21	0.35	0.106654	0.140963	0.559037		18	0.35	0.106654	0.140963	0.559037		10	0.35	0.106654	0.140963	0.559037
30	1	0	1	1		18	0.3	0.10247	0.0991635	0.500837		21	0.3	0.10247	0.0991635	0.500837		18	0.3	0.10247	0.0991635	0.500837		10	0.3	0.10247	0.0991635	0.500837
30	1	0	1	1		18	0.25	0.0968246	0.0602273	0.439773		21	0.25	0.0968246	0.0602273	0.439773		19	0.25	0.0968246	0.0602273	0.439773		10	0.25	0.0968246	0.0602273	0.439773
30	1	0	1	1		19	0.2	0.0894427	0.0246955	0.375305		21	0.2	0.0894427	0.0246955	0.375305		19	0.2	0.0894427	0.0246955	0.375305		10	0.2	0.0894427	0.0246955	0.375305
30	1	0	1	1		20	0.15	0.0798436	0	0.306491		23	0.15	0.0798436	0	0.306491		19	0.15	0.0798436	0	0.306491		13	0.15	0.0798436	0	0.306491
30	1	0	1	1		20	0.1	0.067082	0	0.231478		23	0.1	0.067082	0	0.231478		19	0.1	0.067082	0	0.231478		13	0.1	0.067082	0	0.231478
30	1	0	1	1		21	0.05	0.048734	0	0.145517		23	0.05	0.048734	0	0.145517		21	0.05	0.048734	0	0.145517		13	0.05	0.048734	0	0.145517
						21	0	0	0	0		25	0	0	0	0		23	0	0	0	0		14	0	0	0	0
グラフデータ						グラフデータ						グラフデータ						グラフデータ						グラフデータ
観察期間	生存率					観察期間	生存率					観察期間	生存率					観察期間	生存率					観察期間	生存率
0	1					0	1					0	1					0	1					0	1
30	1					9	1					10	1					8	1					6	1
30	1					9	0.95					10	0.95					8	0.95					6	0.95
30	1					10	0.95					13	0.95					11	0.95					6	0.95
30	1					10	0.9					13	0.9					11	0.9					6	0.9
30	1					11	0.9					13	0.9					12	0.9					7	0.9
30	1					11	0.85					13	0.85					12	0.85					7	0.85
30	1					11	0.85					15	0.85					12	0.85					7	0.85
30	1					11	0.8					15	0.8					12	0.8					7	0.8
30	1					13	0.8					15	0.8					13	0.8					7	0.8
30	1					13	0.75					15	0.75					13	0.75					7	0.75
30	1					13	0.75					15	0.75					13	0.75					7	0.75
30	1					13	0.7					15	0.7					13	0.7					7	0.7
30	1					13	0.7					15	0.7					13	0.7					8	0.7
30	1					13	0.65					15	0.65					13	0.65					8	0.65
30	1					14	0.65					16	0.65					14	0.65					8	0.65
30	1					14	0.6					16	0.6					14	0.6					8	0.6
30	1					15	0.6					16	0.6					14	0.6					8	0.6
30	1					15	0.55					16	0.55					14	0.55					8	0.55
30	1					16	0.55					19	0.55					15	0.55					8	0.55
						16	0.5					19	0.5					15	0.5					8	0.5
						16	0.5					19	0.5					17	0.5					9	0.5
						16	0.45					19	0.45					17	0.45					9	0.45
						18	0.45					21	0.45					18	0.45					10	0.45
						18	0.4					21	0.4					18	0.4					10	0.4
						18	0.4					21	0.4					18	0.4					10	0.4
						18	0.35					21	0.35					18	0.35					10	0.35
						18	0.35					21	0.35					18	0.35					10	0.35
						18	0.3					21	0.3					18	0.3					10	0.3
						18	0.3					21	0.3					19	0.3					10	0.3
						18	0.25					21	0.25					19	0.25					10	0.25
						19	0.25					21	0.25					19	0.25					10	0.25
						19	0.2					21	0.2					19	0.2					10	0.2
						20	0.2					23	0.2					19	0.2					13	0.2
						20	0.15					23	0.15					19	0.15					13	0.15
						20	0.15					23	0.15					19	0.15					13	0.15
						20	0.1					23	0.1					19	0.1					13	0.1
						21	0.1					23	0.1					21	0.1					13	0.1
						21	0.05					23	0.05					21	0.05					13	0.05
						21	0.05					25	0.05					23	0.05					14	0.05
						21	0					25	0					23	0					14	0

## Sheet: 20130807
Group		Life	Kipa
C1	Control	30	1
C2	Control	30	1
C3	Control	30	1
C4	Control	30	1
C5	Control	30	1
C6	Control	30	1
C7	Control	30	1
C8	Control	30	1
C9	Control	30	1
C10	Control	30	1
C11	Control	30	1
C12	Control	30	1
C13	Control	30	1
C14	Control	30	1
C15	Control	30	1
C16	Control	30	1
C17	Control	30	1
C18	Control	30	1
C19	Control	30	1
C20	Control	30	1
Co1	colon	9	0
Co2	colon	8	0
Co3	colon	13	0
Co4	colon	9	0
Co5	colon	7	0
Co6	colon	10	0
Co7	colon	9	0
Co8	colon	9	0
Co9	colon	12	0
Co10	colon	7	0
Co11	colon	8	0
Co12	colon	13	0
Co13	colon	10	0
Co14	colon	11	0
Co15	colon	10	0
Co16	colon	9	0
Co17	colon	11	0
Co18	colon	10	0
Co19	colon	9	0
Co20	colon	9	0
H2.1	H2	13	0
H2.2	H2	11	0
H2.3	H2	14	0
H2.4	H2	8	0
H2.5	H2	10	0
H2.6	H2	16	0
H2.7	H2	12	0
H2.8	H2	9	0
H2.9	H2	11	0
H2.10	H2	10	0
H2.11	H2	8	0
H2.12	H2	13	0
H2.13	H2	10	0
H2.14	H2	15	0
H2.15	H2	9	0
H2.16	H2	10	0
H2.17	H2	11	0
H2.18	H2	12	0
H2.19	H2	10	0
H2.20	H2	13	0
V1	Vana	8	0
V2	Vana	10	0
V3	Vana	12	0
V4	Vana	7	0
V5	Vana	12	0
V6	Vana	14	0
V7	Vana	8	0
V8	Vana	7	0
V9	Vana	8	0
V10	Vana	15	0
V11	Vana	11	0
V12	Vana	13	0
V13	Vana	13	0
V14	Vana	14	0
V15	Vana	8	0
V16	Vana	10	0
V17	Vana	12	0
V18	Vana	10	0
V19	Vana	9	0
V20	Vana	13	0
Kaplan Meier法による生存率										ログランク検定による生存率の差の検定
	データ数	打ち切り数	生存率	標準誤差	95%下限	95%上限
colon	20	0	0	0	0	0				自由度			3
Control	19	19	1	0	1	1				χ2値			46.2961
H2	20	0	0	0	0	0				Ｐ値(上側確率)			4.90608e-10
Vana	20	0	0	0	0	0				χ2(0.95)			7.81473
観察期間別生存率
colon						Control						H2						Vana
観察期間	生存率	標準誤差	95%下限	95%上限		観察期間	生存率	標準誤差	95%下限	95%上限		観察期間	生存率	標準誤差	95%下限	95%上限		観察期間	生存率	標準誤差	95%下限	95%上限
7	0.95	0.048734	0.854483	1		30	1	0	1	1		8	0.95	0.048734	0.854483	1		7	0.95	0.048734	0.854483	1
7	0.9	0.067082	0.768522	1		30	1	0	1	1		8	0.9	0.067082	0.768522	1		7	0.9	0.067082	0.768522	1
8	0.85	0.0798436	0.693509	1		30	1	0	1	1		9	0.85	0.0798436	0.693509	1		8	0.85	0.0798436	0.693509	1
8	0.8	0.0894427	0.624695	0.975305		30	1	0	1	1		9	0.8	0.0894427	0.624695	0.975305		8	0.8	0.0894427	0.624695	0.975305
9	0.75	0.0968246	0.560227	0.939773		30	1	0	1	1		10	0.75	0.0968246	0.560227	0.939773		8	0.75	0.0968246	0.560227	0.939773
9	0.7	0.10247	0.499163	0.900837		30	1	0	1	1		10	0.7	0.10247	0.499163	0.900837		8	0.7	0.10247	0.499163	0.900837
9	0.65	0.106654	0.440963	0.859037		30	1	0	1	1		10	0.65	0.106654	0.440963	0.859037		9	0.65	0.106654	0.440963	0.859037
9	0.6	0.109545	0.385297	0.814703		30	1	0	1	1		10	0.6	0.109545	0.385297	0.814703		10	0.6	0.109545	0.385297	0.814703
9	0.55	0.111243	0.331968	0.768032		30	1	0	1	1		10	0.55	0.111243	0.331968	0.768032		10	0.55	0.111243	0.331968	0.768032
9	0.5	0.111803	0.280869	0.719131		30	1	0	1	1		11	0.5	0.111803	0.280869	0.719131		10	0.5	0.111803	0.280869	0.719131
9	0.45	0.111243	0.231968	0.668032		30	1	0	1	1		11	0.45	0.111243	0.231968	0.668032		11	0.45	0.111243	0.231968	0.668032
10	0.4	0.109545	0.185297	0.614703		30	1	0	1	1		11	0.4	0.109545	0.185297	0.614703		12	0.4	0.109545	0.185297	0.614703
10	0.35	0.106654	0.140963	0.559037		30	1	0	1	1		12	0.35	0.106654	0.140963	0.559037		12	0.35	0.106654	0.140963	0.559037
10	0.3	0.10247	0.0991635	0.500837		30	1	0	1	1		12	0.3	0.10247	0.0991635	0.500837		12	0.3	0.10247	0.0991635	0.500837
10	0.25	0.0968246	0.0602273	0.439773		30	1	0	1	1		13	0.25	0.0968246	0.0602273	0.439773		13	0.25	0.0968246	0.0602273	0.439773
11	0.2	0.0894427	0.0246955	0.375305		30	1	0	1	1		13	0.2	0.0894427	0.0246955	0.375305		13	0.2	0.0894427	0.0246955	0.375305
11	0.15	0.0798436	0	0.306491		30	1	0	1	1		13	0.15	0.0798436	0	0.306491		13	0.15	0.0798436	0	0.306491
12	0.1	0.067082	0	0.231478		30	1	0	1	1		14	0.1	0.067082	0	0.231478		14	0.1	0.067082	0	0.231478
13	0.05	0.048734	0	0.145517		30	1	0	1	1		15	0.05	0.048734	0	0.145517		14	0.05	0.048734	0	0.145517
13	0	0	0	0								16	0	0	0	0		15	0	0	0	0
グラフデータ						グラフデータ						グラフデータ						グラフデータ
観察期間	生存率					観察期間	生存率					観察期間	生存率					観察期間	生存率
0	1					0	1					0	1					0	1
7	1					30	1					8	1					7	1
7	0.95					30	1					8	0.95					7	0.95
7	0.95					30	1					8	0.95					7	0.95
7	0.9					30	1					8	0.9					7	0.9
8	0.9					30	1					9	0.9					8	0.9
8	0.85					30	1					9	0.85					8	0.85
8	0.85					30	1					9	0.85					8	0.85
8	0.8					30	1					9	0.8					8	0.8
9	0.8					30	1					10	0.8					8	0.8
9	0.75					30	1					10	0.75					8	0.75
9	0.75					30	1					10	0.75					8	0.75
9	0.7					30	1					10	0.7					8	0.7
9	0.7					30	1					10	0.7					9	0.7
9	0.65					30	1					10	0.65					9	0.65
9	0.65					30	1					10	0.65					10	0.65
9	0.6					30	1					10	0.6					10	0.6
9	0.6					30	1					10	0.6					10	0.6
9	0.55					30	1					10	0.55					10	0.55
9	0.55					30	1					11	0.55					10	0.55
9	0.5											11	0.5					10	0.5
9	0.5											11	0.5					11	0.5
9	0.45											11	0.45					11	0.45
10	0.45											11	0.45					12	0.45
10	0.4											11	0.4					12	0.4
10	0.4											12	0.4					12	0.4
10	0.35											12	0.35					12	0.35
10	0.35											12	0.35					12	0.35
10	0.3											12	0.3					12	0.3
10	0.3											13	0.3					13	0.3
10	0.25											13	0.25					13	0.25
11	0.25											13	0.25					13	0.25
11	0.2											13	0.2					13	0.2
11	0.2											13	0.2					13	0.2
11	0.15											13	0.15					13	0.15
12	0.15											14	0.15					14	0.15
12	0.1											14	0.1					14	0.1
13	0.1											15	0.1					14	0.1
13	0.05											15	0.05					14	0.05
13	0.05											16	0.05					15	0.05
13	0											16	0					15	0
