# Supplementary material for: Hydrogen–water enhances 5-fluorouracil-induced inhibition of colon cancer
Source: PeerJ. 2015 Apr 7;3:e859. doi: 10.7717/peerj.859 (PMC4393812; doi:10.7717/peerj.859)
Supplement: Supplemental Information 1 [file peerj-03-859-s001.zip › Raw data/Final result.xls]

## Sheet: MQ
MQ
2014-10-22 12:46:55	0.00991917	NAN		26.3055	0
2014/10/22 14:46:20 PM	0.0166603	NAN		25.6686	2
2014/10/22 16:46:44 PM	0.0234081	NAN		24.6952	4
2014/10/22 18:46:09 PM	0.0301628	NAN		23.6307	6
2014/10/22 20:46:33 PM	0.0369183	NAN		23.2611	8

## Sheet: H2
2014-10-20 18:55:08	0.246961	NAN	NAN	NAN	NAN		3179.43	0	1500ppm	0.08mM
20-10-2014 20:55:32 PM	0.253721	NAN	NAN	NAN	NAN		2233.09	2
20-10-2014 22:55:56 PM	0.260476	NAN	NAN	NAN	NAN		1300.24	4
20-10-2014 24:55:21 PM	0.267246	NAN	NAN	NAN	NAN		326.99	6
2014-10-20 02:55:45	0.274007	NAN	NAN	NAN	NAN		38.11	8

## Sheet: Vana
Vana
2014-10-21 20:32:53	0.0213642	NAN		211.915	0
2014-10-21 22:32:18	0.0281083	NAN		169.27	2
2014-10-21 00:32:42	0.0348639	NAN		124.988	4
2014-10-21 02:32:06	0.0416197	NAN		92.1664	6
2014-10-21 04:32:31	0.0483756	NAN		79.6149	8

## Sheet: 合併
					6.66667				uM	0.005
		1			0.08856				800	0.005	0.001
									656	0.608
		0	2	4	6	8			0	2	4	6	8
normal	MQ	26.3055	25.6686	24.6952	23.6307	23.2611		Cul	0.000618922	0.000658667	0.000613743	0.000645896	0.000652898
	H2	3179.43	3185.09	1300.24	326.99	38.11			0.8	0.771424	0.727163	0.672276	0.609589
	Vana	211.915	169.27	124.988	92.1664	79.6149			0.123322	0.120591	0.118449	0.113191	0.100032
medium	MQ	7.53693	7.74292	7.46521	8.32855	7.57874			0.000896423	0.000948254	0.000878377	0.000895608	0.000906943
	H2	1287.05	890.972	415.206	160.085	61.6351			0.323844	0.324184	0.304473	0.27028	0.255208
	Vana	117.684	98.0072	86.8353	74.4571	59.3561			0.0796113	0.0746603	0.0718493	0.0687347	0.064935
Animal	MQ	27.244	26.8743	28.2724	27.8056	27.3323			0.000855065	0.000862042	0.000913829	0.000896374	0.000877283
	H2	75.9126	56.4833	42.7722	33.777	27.748			0.0191009	0.0142122	0.0107622	0.00849888	0.00698188
	Vana	43.4787	31.3271	29.0657	27.892	27.4083			0.0794	0.00788244	0.00731344	0.00701811	0.00589641

## Sheet: re new
		0	2	4	6	8				0	2	4	6	8
	Cul	0.000618922	0.000658667	0.000613743	0.000645896	0.000652898		normal	MQ	2.45977	2.61773	2.43919	2.56698	2.5948
		0.8	0.771424	0.727163	0.672276	0.609589			H2	3179.43	3065.86	2889.95	2671.82	2422.68
		0.123322	0.120591	0.118449	0.113191	0.100032			Vana	490.115	479.264	470.751	449.852	397.558
		0.000896423	0.000948254	0.000878377	0.000895608	0.000906943		medium	MQ	3.56264	3.76863	3.49092	3.55941	3.60445
		0.323844	0.324184	0.304473	0.27028	0.255208			H2	1287.05	1288.4	1210.06	1074.17	1014.27
		0.0796113	0.0746603	0.0718493	0.0687347	0.064935			Vana	316.398	296.722	285.55	273.171	258.07
		0.000855065	0.000862042	0.000913829	0.000896374	0.000877283		Animal	MQ	3.39827	3.426	3.63182	3.56245	3.48657
		0.0191009	0.0142122	0.0107622	0.00849888	0.00698188			H2	75.9126	56.4833	42.7722	33.777	27.748
		0.00794	0.00788244	0.00731344	0.00701811	0.00589641			Vana	31.5558	31.3271	29.0657	27.892	23.434

## Sheet: re new的擴張值 normal
			0	2	4	6	8
normal	Control	1	2.4597	2.6177	2.6391	2.566	2.5948		0.000562217	0.000598331	0.000603223	0.000586514	0.000593097
		2	2.8141	2.6874	2.71	2.684	2.8327		0.000643223	0.000614263	0.000619429	0.000613486	0.000647474
		3	2.6583	2.6672	2.6244	2.6625	2.7187		0.000607611	0.000609646	0.000599863	0.000608571	0.000621417
		4	2.7123	2.7345	2.464	2.6382	2.66		0.000619954	0.000625029	0.0005632	0.000603017	0.000608
		5	2.6657	2.6564	2.6478	2.6693	2.6549		0.000609303	0.000607177	0.000605211	0.000610126	0.000606834
		6	2.86	2.8375	2.8562	2.8111	2.856		0.000653714	0.000648571	0.000652846	0.000642537	0.0006528
		mean	2.69502	2.70012	2.65692	2.67185	2.71952	mean	0.000616004	0.00061717	0.000607295	0.000610709	0.000621604
		SD	0.140912	0.0774665	0.127441	0.0799608	0.104605	SD	3.22084e-05	1.77066e-05	2.91294e-05	1.82768e-05	2.39096e-05
		SE	0.057527	0.0316256	0.0520277	0.0326439	0.0427047	SE	1.3149e-05	7.2287e-06	1.1892e-05	7.46145e-06	9.76106e-06
	HHW	1	3179.44	3065.86	2889.96	2671.81	2422.68		0.726728	0.700768	0.660561	0.610699	0.553756
		2	3318.28	3127.94	2918.37	2618.63	2344.46		0.758465	0.714957	0.667056	0.598544	0.535876
		3	3139.33	2828.71	2719.46	2518.95	2377.27		0.717561	0.646563	0.62159	0.575759	0.543377
		4	3427.94	3328.14	2708.68	2595.58	2424.75		0.783529	0.760718	0.619126	0.593274	0.554229
		5	3385.65	3017.58	2889.9	2705.66	2518.57		0.773863	0.689732	0.660548	0.618438	0.575673
		6	3517.18	3364.47	3138.77	2985.56	2685.82		0.803927	0.769022	0.717433	0.682413	0.613903
		mean	3327.97	3122.12	2877.52	2682.7	2462.26	mean	0.760679	0.713627	0.657719	0.613188	0.562802
		SD	146.194	200.696	157.302	161.789	124.278	SD	0.0334157	0.0458733	0.0359547	0.0369803	0.0284064
		SE	59.6833	81.9337	64.2182	66.05	50.7363	SE	0.0136419	0.0187277	0.0146784	0.0150971	0.0115969
	NHW	1	490.115	479.264	470.752	449.852	397.558		0.112026	0.109546	0.1076	0.102823	0.0908704
		2	487.665	465.232	452.638	450.252	383.314		0.111466	0.106339	0.10346	0.102915	0.0876147
		3	511.739	487.27	465.556	460.382	444.313		0.116969	0.111376	0.106413	0.10523	0.101557
		4	445.454	435.777	424.628	435.284	416.319		0.101818	0.0996061	0.0970579	0.0994934	0.0951585
		5	467.866	455.649	439.335	421.295	396.27		0.106941	0.104148	0.100419	0.096296	0.090576
		6	483.281	465.343	465.252	449.482	400.948		0.110464	0.106364	0.106343	0.102739	0.0916452
		mean	481.02	464.756	453.027	444.425	406.454	mean	0.109947	0.10623	0.103549	0.101583	0.0929037
		SD	22.4213	18.1145	17.9705	13.8721	21.3506	SD	0.00512488	0.00414045	0.00410753	0.00317077	0.00488014
		SE	9.15348	7.39521	7.33641	5.66328	8.71636	SE	0.00209222	0.00169033	0.00167689	0.00129446	0.00199231

## Sheet: re new的擴張值 medium
			0	2	4	6	8
medium	Control	1	3.56264	3.76863	3.49092	3.55941	3.60445		0.000814318	0.000861402	0.000797925	0.000813578	0.000823875
		2	3.31345	3.24585	3.23578	3.24905	3.34503		0.00075736	0.000741909	0.000739607	0.00074264	0.000764578
		3	3.31421	3.25577	3.27499	3.24783	3.22113		0.000757534	0.000744176	0.000748569	0.000742361	0.000736258
		4	3.21442	3.19809	3.23318	3.22723	3.27316		0.000734725	0.000730992	0.000739013	0.000737653	0.000748151
		5	3.22418	3.19489	3.1189	3.24066	3.16879		0.000736955	0.000730261	0.000712891	0.000740722	0.000724295
		6	3.1958	3.15201	3.20999	3.293	3.24692		0.000730469	0.000720459	0.000733712	0.000752686	0.000742153
		mean	3.30412	3.30254	3.26063	3.30286	3.30991	mean	0.000755227	0.000754866	0.000745286	0.00075494	0.000756552
		SD	0.136523	0.231431	0.124309	0.127613	0.15563	SD	3.12052e-05	5.28985e-05	2.84135e-05	2.91686e-05	3.55726e-05
		SE	0.0557352	0.0944812	0.0507489	0.0520977	0.0635357	SE	1.27395e-05	2.15957e-05	1.15998e-05	1.1908e-05	1.45225e-05
	HHW	1	1287.05	600.401	20.0635	3.17112	3.27181		0.294183	0.137234	0.00458594	0.000724829	0.000747843
		2	1306.29	724.34	27.2565	3.31833	3.20709		0.29858	0.165563	0.00623006	0.000758475	0.000733049
		3	1311.18	694.235	25.2667	3.24997	3.24493		0.299699	0.158682	0.00577526	0.00074285	0.000741698
		4	1288.23	671.22	25.206	3.10089	3.13171		0.294452	0.153422	0.00576138	0.000708775	0.000715819
		5	1333.22	732.18	26.0875	3.20648	3.23486		0.304736	0.167356	0.00596285	0.00073291	0.000739397
		6	1293.14	663.183	25.1805	3.30002	3.16666		0.295576	0.151585	0.00575555	0.00075429	0.000723808
		mean	1303.19	680.926	24.8435	3.22447	3.20951	mean	0.297871	0.15564	0.00567851	0.000737022	0.000733602
		SD	17.6672	48.1296	2.47559	0.0819867	0.0522949	SD	0.00403821	0.011001	0.000565849	1.87398e-05	1.19531e-05
		SE	7.2126	19.6488	1.01066	0.0334709	0.0213493	SE	0.00164859	0.00449116	0.000231007	7.6505e-06	4.87984e-06
	NHW	1	316.398	96.7216	15.5497	3.17148	3.70475		0.0723196	0.0221078	0.00355421	0.000724909	0.0008468
		2	322.239	100.284	32.2745	6.19183	3.27774		0.0736546	0.022922	0.00737704	0.00141528	0.000749198
		3	318.169	94.1319	33.2283	3.21274	3.12195		0.0727244	0.0215159	0.00759504	0.000734341	0.000713589
		4	333.175	97.1715	29.1387	4.14529	3.18741		0.0761543	0.0222106	0.00666028	0.000947495	0.000728551
		5	319.157	91.8937	29.7648	5.69406	3.26821		0.0729501	0.0210043	0.00680338	0.0013015	0.000747019
		6	313.828	93.8817	27.773	3.90457	3.86871		0.0717322	0.0214587	0.00634812	0.000892473	0.000884277
		mean	320.494	95.6807	27.9548	4.38666	3.4048	mean	0.0732559	0.0218699	0.00638968	0.00100267	0.000778239
		SD	6.81544	2.98228	6.40418	1.27384	0.305695	SD	0.00155781	0.000681664	0.00146381	0.000291164	6.98731e-05
		SE	2.78239	1.21751	2.6145	0.520044	0.124799	SE	0.000635975	0.000278288	0.000597599	0.000118867	2.85256e-05

## Sheet: re new的擴張值 動物
			0	2	4	6	8
Animal	Control	1	3.39827	3.426	3.63182	3.56245	3.48657		0.000776749	0.000783087	0.00083013	0.000814273	0.000796931
		2	3.37406	3.44925	3.34959	3.33954	3.44162		0.000771214	0.0007884	0.000765621	0.000763323	0.000786656
		3	3.51974	3.54553	3.52451	3.41595	3.48969		0.000804512	0.000810407	0.000805602	0.000780789	0.000797643
		4	3.49654	3.35938	3.31223	3.42743	3.39584		0.000799209	0.000767858	0.000757081	0.000783413	0.000776192
		5	3.36838	3.43323	3.40759	3.57962	3.44653		0.000769915	0.000784738	0.000778878	0.000818199	0.000787778
		6	3.48404	3.47222	3.43392	3.43765	3.32352		0.000796352	0.00079365	0.000784896	0.000785749	0.000759662
		mean	3.44017	3.4476	3.44328	3.46044	3.43063	mean	0.000786325	0.000788023	0.000787035	0.000790958	0.000784144
		SD	0.0673989	0.0610816	0.117863	0.0925358	0.0627286	SD	1.54055e-05	1.39615e-05	2.694e-05	2.1151e-05	1.4338e-05
		SE	0.0275155	0.0249365	0.0481172	0.0377776	0.0256089	SE	6.28925e-06	5.69976e-06	1.09982e-05	8.63487e-06	5.85345e-06
	HHW	1	25.9126	3.4833	3.7722	3.777	3.748		0.00592288	0.000796183	0.000862217	0.000863314	0.000856686
		2	18.4239	5.42697	3.48218	3.39905	3.48724		0.00421118	0.00124045	0.000795927	0.000776926	0.000797083
		3	27.4952	3.4671	3.4726	4.51929	3.50845		0.00628461	0.00079248	0.000793737	0.00103298	0.000801931
		4	23.5582	3.37433	3.44559	3.54416	3.36395		0.00538473	0.000771275	0.000787563	0.000810094	0.000768903
		5	23.4471	3.45078	3.54935	3.62771	3.5228		0.00535934	0.00078875	0.00081128	0.000829191	0.000805211
		6	30.4907	3.49747	3.4053	3.40744	3.45907		0.00696931	0.000799422	0.000778354	0.000778843	0.000790645
		mean	24.888	3.78333	3.5212	3.71244	3.51492	mean	0.00568867	0.00086476	0.000804846	0.000848558	0.00080341
		SD	4.11987	0.806369	0.131778	0.419979	0.127364	SD	0.000941685	0.000184313	3.01208e-05	9.59951e-05	2.91117e-05
		SE	1.68193	0.329199	0.0537983	0.171456	0.051996	SE	0.000384441	7.52455e-05	1.22967e-05	3.91898e-05	1.18848e-05
	NHW	1	18.5558	3.3271	4.0657	3.892	3.43401		0.00424133	0.00076048	0.000929303	0.0008896	0.000784917
		2	20.3629	3.30826	3.3194	3.36792	3.44421		0.00465438	0.000756174	0.00075872	0.00076981	0.000787248
		3	13.458	5.51547	3.53561	3.49411	3.34976		0.0030761	0.00126068	0.000808139	0.000798654	0.000765659
		4	17.4943	4.42758	3.32483	3.29391	3.49714		0.00399869	0.00101202	0.000759961	0.000752894	0.000799346
		5	20.5208	3.47061	3.47916	3.50967	3.37311		0.00469048	0.000793282	0.000795237	0.00080221	0.000770997
		6	15.5158	3.43536	3.40724	3.4108	3.35648		0.00354646	0.000785225	0.000778798	0.000779611	0.000767195
		mean	17.6513	3.91406	3.52199	3.49473	3.40912	mean	0.00403457	0.000894643	0.000805026	0.000798797	0.000779227
		SD	2.77757	0.890565	0.279543	0.210476	0.0586341	SD	0.000634873	0.000203558	6.38957e-05	4.81088e-05	1.34021e-05
		SE	1.13394	0.363572	0.114123	0.0859265	0.0239373	SE	0.000259186	8.31021e-05	2.60853e-05	1.96403e-05	5.47137e-06

## Sheet: Fig合併
				15
