# Supplementary material for: Hydrogen–water enhances 5-fluorouracil-induced inhibition of colon cancer
Source: PeerJ. 2015 Apr 7;3:e859. doi: 10.7717/peerj.859 (PMC4393812; doi:10.7717/peerj.859)
Supplement: Supplemental Information 1 [file peerj-03-859-s001.zip › Raw data/Hydrogen cancer free radical.xls]

## Sheet: SC CU
		0.5mg/ml Vitmin C					HHW			NHW
			1	0.225947		1	0.292919		1	0.505827
			2	0.154558		2	0.154283		2	0.549128
	Blank		3	0.145809		3	0.251129		3	0.397822
	1	0.681928	4	0.287991		4	0.285532		4	0.618293
	2	0.551023	5	0.133319		5	0.108859		5	0.749127
	3	0.677263	6	0.104682		6	0.284535		6	0.384894
	4	0.612937	7	0.183192		7	0.121338		7	0.555998
Blank mean		0.630788	8	0.122938		8	0.195827		8	0.520549
			mean	0.169805		mean	0.211803		mean	0.535205
			SD	0.0568727		SD	0.0717613		SD	0.109452
			SE	0.0201075		SE	0.0253715		SE	0.0386972
			1-SVC
			1	0.774053		1	0.707081		1	0.494173
			2	0.845442		2	0.845717		2	0.450872
			3	0.854191		3	0.748871		3	0.602178
			4	0.712009		4	0.714468		4	0.381707
			5	0.866681		5	0.891141		5	0.339928
			6	0.895318		6	0.715465		6	0.615106
			7	0.816808		7	0.878662		7	0.444002
			8	0.877062		8	0.804173		8	0.479451
		1-SVC*100		Vitamin C			HHW			NHW
			1	77.4053		1	70.7081		1	49.4173
			2	84.5442		2	84.5717		2	45.0872
			3	85.4191		3	74.8871		3	60.2178
			4	71.2009		4	71.4468		4	38.1707
			5	86.6681		5	89.1141		5	33.9928
			6	89.5318		6	71.5465		6	61.5106
			7	81.6808		7	87.8662		7	44.4002
			8	87.7062		8	80.4173		8	47.9451
			mean	83.0195		mean	78.8197		mean	47.5927		83.0195	78.8197	47.5927
			SD	6.07995		SD	7.67161		SD	9.61216		6.07995	7.67161	9.61216
			SE	2.14959		SE	2.71232		SE	3.39841		2.14959	2.71232	3.39841
						P-Value	0.245003		P-Value	4.37947e-07
