# Supplementary material for: Hydrogen–water enhances 5-fluorouracil-induced inhibition of colon cancer
Source: PeerJ. 2015 Apr 7;3:e859. doi: 10.7717/peerj.859 (PMC4393812; doi:10.7717/peerj.859)
Supplement: Supplemental Information 1 [file peerj-03-859-s001.zip › Raw data/Hydrogen protein.xls]

## Sheet: 0821
	2009.7.7		rat cortex	RIPA+phosphase inhibitor cotail
0.899	1.4395		BSA standar conc. ug/ml	BSA standar ug/ml
0.836	0.968		0.025	0.0255
0.76	0.7005		0.125	0.1365
0.761	0.517		0.25	0.263
0.625	0.263		0.5	0.517
	0.1365		0.75	0.7005
	0.0255		1	0.968
			1.5	1.4395
									V
	condition		abs	Protein(ug/ml)	30ug	40	60	80	90	100	120
1N	w	1	0.899	8.62554	3.47804	4.63739	6.95609	9.27478	10.4341	11.5935	13.9122
	S	2	0.836	7.94372	3.77657	5.03542	7.55313	10.0708	11.3297	12.5886	15.1063
	insulin	3	0.76	7.12121	4.21277	5.61702	8.42553	11.234	12.6383	14.0426	16.8511
	phlorizen	4	0.761	7.13203	4.20637	5.6085	8.41275	11.217	12.6191	14.0212	16.8255
		5	0.625	5.66017	5.30019	7.06692	10.6004	14.1338	15.9006	17.6673	21.2008
		6
		7
		8
		9
		10
	1	2	3	4	5	6	7	8	9	10	11	12
A							1.388	1.491	1.4395		0.893	0.905	Blank 562	0.899
B							0.912	1.024	0.968		0.842	0.83	Blank 562	0.836
C							0.688	0.713	0.7005		0.735	0.785	Blank 562	0.76
D							0.502	0.532	0.517		0.749	0.773	Blank 562	0.761
E							0.253	0.273	0.263		0.615	0.635	Blank 562	0.625
F							0.122	0.151	0.1365				Blank 562
G							0.024	0.027	0.0255				Blank 562
H							0	0	0				Blank 562

## Sheet: 0825
	2009.7.7		rat cortex	RIPA+phosphase inhibitor cotail
	1.3265		BSA standar conc. ug/ml	BSA standar ug/ml
0.6695	0.859		0.025	0.004
0.57	0.6445		0.125	0.1065
0.4505	0.411		0.25	0.2285
0.6285	0.2285		0.5	0.411
	0.1065		0.75	0.6445
	0.004		1	0.859
			1.5	1.3265
									V
	condition		abs	Protein(ug/ml)	30ug	40	60	80	90	100	120
1N	w	1	0.6695	27.013	1.11058	1.48077	2.22115	2.96153	3.33173	3.70192	4.4423
	S	2	0.57	23.0691	1.30044	1.73392	2.60088	3.46784	3.90133	4.33481	5.20177
	insulin	3	0.4505	18.3324	1.63645	2.18193	3.2729	4.36386	4.90934	5.45483	6.54579
	phlorizen	4	0.6285	25.3879	1.18167	1.57555	2.36333	3.15111	3.545	3.93889	4.72666
2N	W	5
	S	6
	I	7
	P	8
2009.5.26	W	9
2009.5.26	S	10
	1	2	3	4	5	6	7	8	9	10	11	12
A	1.38	1.273	1.3265		0.663	0.676	0.6695						Blank 562
B	0.87	0.848	0.859		0.582	0.558	0.57						Blank 562
C	0.638	0.651	0.6445		0.438	0.463	0.4505						Blank 562
D	0.411	0.411	0.411		0.598	0.659	0.6285						Blank 562
E	0.225	0.232	0.2285										Blank 562
F	0.1	0.113	0.1065										Blank 562
G	0.006	0.002	0.004										Blank 562
H	0.021	-0.021	0										Blank 562

## Sheet: 0827
			rat cortex	RIPA+phosphase inhibitor cotail
	0.849		BSA standar conc. ug/ml	BSA standar ug/ml
	0.5585		0.025	0.0325
	0.5515		0.125	0.1485
	0.699		0.25	0.2905
	0.72		0.5	0.5215
			0.75	0.728
			1	1.026
			1.5	1.463
									V
	condition		abs	Protein(ug/ml)	30ug	40	60	80	90	100	120
1N	w	1	0.849	10.2934	2.91449	3.88599	5.82898	7.77197	8.74347	9.71496	11.658
	S	2	0.5585	6.74205	4.44968	5.93291	8.89937	11.8658	13.349	14.8323	17.7987
	insulin	3	0.5515	6.65648	4.50689	6.00918	9.01377	12.0184	13.5207	15.023	18.0275
	phlorizen	4	0.699	8.45966	3.54624	4.72832	7.09249	9.45665	10.6387	11.8208	14.185
2N	W	5	0.72	8.71638	3.4418	4.58906	6.88359	9.17812	10.3254	11.4727	13.7672
	S	6
	I	7
	P	8
2009.5.26	W	9
2009.5.26	S	10
	1	2	3	4	5	6	7	8	9	10	11	12
A			1.489	1.437	1.463		0.84	0.858	0.849				Blank 562
B			1.011	1.041	1.026		0.551	0.566	0.5585				Blank 562
C			0.739	0.717	0.728		0.536	0.567	0.5515				Blank 562
D			0.524	0.519	0.5215		0.703	0.695	0.699				Blank 562
E			0.294	0.287	0.2905		0.705	0.735	0.72				Blank 562
F			0.153	0.144	0.1485								Blank 562
G			0.035	0.03	0.0325								Blank 562
H			0.001	-0.001	0								Blank 562

## Sheet: 0901
	2009.7.7		rat cortex	RIPA+phosphase inhibitor cotail
0.8995	1.9205		BSA standar conc. ug/ml	BSA standar ug/ml
0.6035	1.091	0.3815	0.025	0.0205
0.578	0.8275	0.478	0.125	0.143
0.4385	0.592	0.451	0.25	0.339
0.5785	0.339	0.3725	0.5	0.592
	0.143	0.5365	0.75	0.8275
	0.0205		1	1.091
			1.5
									V
	condition		abs	Protein(ug/ml)	30ug	40	60	80	90	100	120
1N		1	0.8995	8.0915	3.7076	4.94346	7.41519	9.88692	11.1228	12.3587	14.8304
		2	0.6035	5.35582	5.60138	7.46851	11.2028	14.937	16.8041	18.6713	22.4055
		3	0.578	5.12015	5.85921	7.81227	11.7184	15.6245	17.5776	19.5307	23.4368
		4	0.4385	3.83087	7.83112	10.4415	15.6622	20.883	23.4934	26.1037	31.3245
2N		5	0.5785	5.12477	5.85392	7.80523	11.7078	15.6105	17.5618	19.5131	23.4157
		6	0.3815	6.60813	4.53986	6.05315	9.07972	12.1063	13.6196	15.1329	18.1594
		7	0.478	8.39187	3.57489	4.76652	7.14978	9.53304	10.7247	11.9163	14.2996
		8	0.451	7.89279	3.80094	5.06792	7.60187	10.1358	11.4028	12.6698	15.2037
2009.5.26		9	0.3725	6.44177	4.6571	6.20947	9.3142	12.4189	13.9713	15.5237	18.6284
2009.5.26		10	0.5365	9.4732	3.16683	4.22244	6.33366	8.44488	9.50049	10.5561	12.6673
	1	2	3	4	5	6	7	8	9	10	11	12
A	1.982	1.859	1.9205	0.907	0.892	0.8995		0.367	0.396	0.3815			Blank 562
B	1.125	1.057	1.091	0.607	0.6	0.6035		0.472	0.484	0.478			Blank 562
C	0.862	0.793	0.8275	0.584	0.572	0.578		0.454	0.448	0.451			Blank 562
D	0.606	0.578	0.592	0.431	0.446	0.4385		0.382	0.363	0.3725			Blank 562
E	0.319	0.359	0.339	0.567	0.59	0.5785		0.537	0.536	0.5365			Blank 562
F	0.139	0.147	0.143										Blank 562
G	0.02	0.021	0.0205										Blank 562
H	0.004	-0.004	0										Blank 562

## Sheet: 0907 (2)
	2009.7.7
0.7305	1.5355	0.846	BSA standar conc. ug/ml	BSA standar ug/ml
0.8085	1.0945	0.8	0.025	0.0345
0.79	0.806	0.8575	0.125	0.1435
0.4465	0.532	0.512	0.25	0.2995
0.8525	0.2995	0.595	0.5	0.532
	0.1435		0.75	0.806
	0.0345		1	1.0945
			1.5	1.5355
									V
	condition		abs	Protein(ug/ml)	30ug	40	60	80	90	100	120
1N		1	0.7305	13.7196	2.18666	2.91554	4.37331	5.83109	6.55997	7.28886	8.74663
		2	0.8085	15.2386	1.96869	2.62492	3.93738	5.24984	5.90607	6.5623	7.87476
		3	0.79	14.8783	2.01636	2.68848	4.03272	5.37696	6.04908	6.7212	8.06545
		4	0.4465	8.1889	3.6635	4.88466	7.32699	9.76932	10.9905	12.2117	14.654
2N		5	0.8525	16.0954	1.86388	2.48518	3.72777	4.97036	5.59165	6.21295	7.45554
		6	0.846	15.9688	1.87866	2.50488	3.75732	5.00976	5.63598	6.2622	7.51463
		7	0.8	15.073	1.99031	2.65375	3.98062	5.30749	5.97093	6.63437	7.96124
		8	0.8575	16.1928	1.85268	2.47023	3.70535	4.94047	5.55803	6.17559	7.4107
2009.5.26		9	0.512	9.46446	3.16975	4.22634	6.33951	8.45267	9.50926	10.5658	12.679
2009.5.26		10	0.595	11.0808	2.70738	3.60984	5.41476	7.21968	8.12214	9.0246	10.8295
	1	2	3	4	5	6	7	8	9	10	11	12
A			1.515	1.556	1.5355		0.708	0.753	0.7305	0.803	0.889	0.846
B			1.055	1.134	1.0945		0.778	0.839	0.8085	0.767	0.833	0.8
C			0.779	0.833	0.806		0.77	0.81	0.79	0.793	0.922	0.8575
D			0.524	0.54	0.532		0.423	0.47	0.4465	0.464	0.56	0.512
E			0.294	0.305	0.2995		0.882	0.823	0.8525	0.585	0.605	0.595
F			0.144	0.143	0.1435
G			0.036	0.033	0.0345
H			0.002	-0.002	0

## Sheet: 0910
	2009.7.7
0.277	1.0865		BSA standar conc. ug/ml	BSA standar ug/ml
0.2395	0.643		0.025	0.0945
0.2175	0.512		0.125	0.1475
0.137	0.3325		0.25	0.2365
	0.2365		0.5	0.3325
	0.1475		0.75	0.512
	0.0945		1	0.643
			1.5	1.0865
									V
	condition		abs	Protein(ug/ml)	30ug	40	60	80	90	100	120
1N		1	0.277	13.9692	2.14758	2.86344	4.29515	5.72687	6.44273	7.15859	8.59031
		2	0.2395	11.6615	2.57256	3.43008	5.14512	6.86016	7.71768	8.5752	10.2902
		3	0.2175	10.3077	2.91045	3.8806	5.8209	7.76119	8.73134	9.70149	11.6418
		4	0.137	5.35385	5.60345	7.47126	11.2069	14.9425	16.8103	18.6782	22.4138
2N		5	0.4825	26.6154	1.12717	1.50289	2.25434	3.00578	3.3815	3.75723	4.50867
		6	0.8055	46.4923	0.645268	0.860357	1.29054	1.72071	1.9358	2.15089	2.58107
		7	0.583	32.8	0.914634	1.21951	1.82927	2.43902	2.7439	3.04878	3.65854
		8	0.3975	21.3846	1.40288	1.8705	2.80576	3.74101	4.20863	4.67626	5.61151
2009.5.26		9	0.6635	37.7538	0.794621	1.05949	1.58924	2.11899	2.38386	2.64874	3.17848
2009.5.26		10	0.4505	24.6462	1.21723	1.62297	2.43446	3.24594	3.65169	4.05743	4.86891
	1	2	3	4	5	6	7	8	9	10	11	12
A		1.121	1.052	1.0865	0.277								562
B		0.569	0.717	0.643	0.277	0.277							562
C		0.511	0.513	0.512	0.238								562
D		0.309	0.356	0.3325	0.241	0.2395							562
E		0.193	0.28	0.2365	0.222								562
F		0.136	0.159	0.1475	0.213	0.2175							562
G		0.093	0.096	0.0945	0.134								562
H		0.104	0.084	0.094	0.14	0.137							562
					0.277
					0.2395
					0.2175
					0.137

## Sheet: 0907
	2009.7.7
	1.415		BSA standar conc. ug/ml	BSA standar ug/ml
	1		0.025	0.0245
	0.742		0.125	0.135
	0.489		0.25	0.277
	0.277		0.5	0.489
	0.135		0.75	0.742
	0.0245		1	1
			1.5	1.415
									V
	condition		abs	Protein(ug/ml)	30ug	40	60	80	90	100	120
1N		1	0.5075	10.2751	2.91967	3.89289	5.83934	7.78579	8.75901	9.73223	11.6787
		2	0.4805	9.7037	3.0916	4.12214	6.18321	8.24427	9.27481	10.3053	12.3664
		3	0.357	7.08995	4.23134	5.64179	8.46269	11.2836	12.694	14.1045	16.9254
		4	0.432	8.67725	3.45732	4.60976	6.91463	9.21951	10.372	11.5244	13.8293
2N		5	0.4825	9.74603	3.07818	4.10423	6.15635	8.20847	9.23453	10.2606	12.3127
		6	0.8055	16.582	1.80919	2.41225	3.61838	4.82451	5.42757	6.03063	7.23676
		7	0.583	11.873	2.52674	3.36898	5.05348	6.73797	7.58021	8.42246	10.107
		8	0.3975	7.94709	3.77497	5.03329	7.54993	10.0666	11.3249	12.5832	15.0999
2009.5.26		9	0.6635	13.5767	2.20966	2.94622	4.41933	5.89244	6.62899	7.36555	8.83866
2009.5.26		10	0.4505	9.06878	3.30805	4.41074	6.6161	8.82147	9.92415	11.0268	13.2322
	1	2	3	4	5	6	7	8	9	10	11	12
A	1.441	1.389	1.415	0.512	0.503	0.5075		0.804	0.807	0.8055			Blank 562
B	1.033	0.967	1	0.479	0.482	0.4805		0.574	0.592	0.583			Blank 562
C	0.771	0.713	0.742	0.356	0.358	0.357		0.379	0.416	0.3975			Blank 562
D	0.513	0.465	0.489	0.441	0.423	0.432		0.65	0.677	0.6635			Blank 562
E	0.296	0.258	0.277	0.475	0.49	0.4825		0.436	0.465	0.4505			Blank 562
F	0.142	0.128	0.135										Blank 562
G	0.025	0.024	0.0245										Blank 562
H	0	0											Blank 562

## Sheet: 0907CYTO
			rat cortex	RIPA+phosphase inhibitor cotail
	1.5355
0.7305	1.0945		BSA standar conc. ug/ml	BSA standar ug/ml
0.8085	0.806		0.025	0.0345
0.79	0.532		0.125	0.1435
0.4465	0.2995		0.25	0.2995
0.8525	0.1435		0.5	0.532
	0.0345		0.75	0.806
			1	1.0945
			1.5	1.5355
									V
	condition		abs	Protein(ug/ml)	30ug	40	60	80	90	100	120
1N		1	0.849	10.2934	2.91449	3.88599	5.82898	7.77197	8.74347	9.71496	11.658
		2	0.5585	6.74205	4.44968	5.93291	8.89937	11.8658	13.349	14.8323	17.7987
		3	0.5515	6.65648	4.50689	6.00918	9.01377	12.0184	13.5207	15.023	18.0275
		4	0.699	8.45966	3.54624	4.72832	7.09249	9.45665	10.6387	11.8208	14.185
2N		5	0.72	8.71638	3.4418	4.58906	6.88359	9.17812	10.3254	11.4727	13.7672
		6
		7
		8
2009.5.26		9
2009.5.26		10
	1	2	3	4	5	6	7	8	9	10	11	12
A				1.515	1.556	1.5355	0.708	0.753	0.7305		0.803	0.889	Blank 562
B				1.055	1.134	1.0945	0.778	0.839	0.8085		0.767	0.833	Blank 562
C				0.779	0.833	0.806	0.77	0.81	0.79		0.793	0.922	Blank 562
D				0.524	0.54	0.532	0.423	0.47	0.4465		0.464	0.56	Blank 562
E				0.294	0.305	0.2995	0.882	0.823	0.8525		0.585	0.605	Blank 562
F				0.144	0.143	0.1435							Blank 562
G				0.036	0.033	0.0345							Blank 562
H				0.002	-0.002	0							Blank 562

## Sheet: 0914
	2009.7.7
0.823	1.849		BSA standar conc. ug/ml	BSA standar ug/ml
0.845	1.3055		0.025	0.1035
0.7645	1.1355		0.125	0.1545
0.5645	0.672		0.25	0.239
0.6865	0.4035		0.5	0.374
0.418	0.27		0.75	0.5555
0.6485	0.1395		1	0.676
			1.5	1.033
									V
	condition		abs	Protein(ug/ml)	30ug	40	60	80	90	100	120
1N		1	0.643	36.288	0.82672	1.10229	1.65344	2.20459	2.48016	2.75573	3.30688
		2	0.41	21.376	1.40344	1.87126	2.80689	3.74251	4.21033	4.67814	5.61377
		3	0.551	30.4	0.986842	1.31579	1.97368	2.63158	2.96053	3.28947	3.94737
		4	0.3505	17.568	1.70765	2.27687	3.4153	4.55373	5.12295	5.69217	6.8306
2N		5	0.6865	39.072	0.767813	1.02375	1.53563	2.0475	2.30344	2.55938	3.07125
		6	0.418	21.888	1.37061	1.82749	2.74123	3.65497	4.11184	4.56871	5.48246
		7	0.6485	36.64	0.818777	1.0917	1.63755	2.18341	2.45633	2.72926	3.27511
		8		-4.864	-6.16776	-8.22368	-12.3355	-16.4474	-18.5033	-20.5592	-24.6711
2009.5.26		9		-4.864	-6.16776	-8.22368	-12.3355	-16.4474	-18.5033	-20.5592	-24.6711
2009.5.26		10		-4.864	-6.16776	-8.22368	-12.3355	-16.4474	-18.5033	-20.5592	-24.6711
	1	2	3	4	5	6	7	8	9	10	11	12
A			1.846	1.852	1.849				0.831	0.815	0.823		562
B			1.325	1.286	1.3055				0.833	0.857	0.845		562
C			1.19	1.081	1.1355				0.749	0.78	0.7645		562
D			0.671	0.673	0.672				0.556	0.573	0.5645		562
E			0.397	0.41	0.4035				0.677	0.696	0.6865		562
F			0.241	0.299	0.27				0.415	0.421	0.418		562
G			0.127	0.152	0.1395				0.657	0.64	0.6485		562
H			0.099	0.099									562
	1	2	3	4	5	6	7	8	9	10	11	12
A				1.025	1.041	1.033		0.686					562
B				0.653	0.699	0.676		0.6					562
C				0.537	0.574	0.5555		0.413					562
D				0.363	0.385	0.374		0.407	0.643				562
E				0.236	0.242	0.239		0.536	0.41				562
F				0.15	0.159	0.1545		0.566	0.551				562
G				0.109	0.098	0.1035		0.338	0.3505				562
H				0.087	0.092	0.0895		0.363					562

## Sheet: 0916
	2009.7.7
0.639	1.473		BSA standar conc. ug/ml	BSA standar ug/ml
0.7245	1.0715		0.025	0.0225
0.6655	0.7725		0.125	0.112
0.568	0.4415		0.25	0.23
0.426	0.23		0.5	0.4415
0.419	0.112		0.75	0.7725
0.5245	0.0225		1	1.0715
			1.5	1.473
									V
	condition		abs	Protein(ug/ml)	30ug	40	60	80	90	100	120
1N		1	0.639	12.8346	2.33742	3.11656	4.67485	6.23313	7.01227	7.79141	9.34969
		2	0.7245	14.5177	2.06644	2.75525	4.13288	5.51051	6.19932	6.88814	8.26576
		3	0.6655	13.3563	2.24613	2.99484	4.49226	5.98968	6.73839	7.4871	8.98452
		4	0.568	11.437	2.62306	3.49742	5.24613	6.99484	7.86919	8.74355	10.4923
2N		5	0.426	8.64173	3.47153	4.6287	6.94305	9.2574	10.4146	11.5718	13.8861
		6	0.419	8.50394	3.52778	4.7037	7.05556	9.40741	10.5833	11.7593	14.1111
		7	0.5245	10.5807	2.83535	3.78047	5.6707	7.56093	8.50605	9.45116	11.3414
		8		0.255906	117.231	156.308	234.462	312.615	351.692	390.769	468.923
2009.5.26		9		0.255906	117.231	156.308	234.462	312.615	351.692	390.769	468.923
2009.5.26		10		0.255906	117.231	156.308	234.462	312.615	351.692	390.769	468.923
	1	2	3	4	5	6	7	8	9	10	11	12
A						1.479	1.467	1.473		0.663	0.615	0.639	Blank 562
B						1.029	1.114	1.0715		0.678	0.771	0.7245	Blank 562
C						0.743	0.802	0.7725		0.633	0.698	0.6655	Blank 562
D						0.434	0.449	0.4415		0.556	0.58	0.568	Blank 562
E						0.227	0.233	0.23		0.433	0.419	0.426	Blank 562
F						0.114	0.11	0.112		0.424	0.414	0.419	Blank 562
G						0.021	0.024	0.0225		0.484	0.565	0.5245	Blank 562
H						-0.001	0.001	0					Blank 562

[truncated: 26 more sheets: 0923, 經重, 0928, 0930, 1002, 1007, 1009, 1009 (2), 1015, 1021, 1021(2), 1027, 1027 (2), 1028, 1101, 1102, 1104, 1109, 1110, 1111 …]
