# Supplementary material for: Hydrogen–water enhances 5-fluorouracil-induced inhibition of colon cancer
Source: PeerJ. 2015 Apr 7;3:e859. doi: 10.7717/peerj.859 (PMC4393812; doi:10.7717/peerj.859)
Supplement: Supplemental Information 1 [file peerj-03-859-s001.zip › Raw data/KCC Live and dead QC.xlsx]

## Sheet: Sheet1
	Fig.1		綠螢光	紅螢光		Fig.1			綠螢光	紅螢光
	12hr Only colon26 FBS		41	0		24hr Only colon26 FBS			95	0
	Fig.2					Fig.2
	12hr Colon 26 5Fu 50uM		17	17		24hr Colon 26 5Fu FBS 50uM			24	24
	Fig.3					Fig.3
	12hr. H2		23	0		24hr. H2 colon26			28	24
	Fig.4					Fig.4
	12hr. Vana FBS		22	0		24hr. Vana			20	20
	Fig.5					Fig.5
	12hr. colon26+5Fu 50uM +H2		20	20		24hr. colon26+5Fu 50uM +H2			48	45
	Fig.6					Fig.6
	12hr.colon26+5Fu 50uM+Vana		75	68		24hr.colon26+5Fu 50uM+Vana			139	105
