# Supplementary material for: Hydrogen–water enhances 5-fluorouracil-induced inhibition of colon cancer
Source: PeerJ. 2015 Apr 7;3:e859. doi: 10.7717/peerj.859 (PMC4393812; doi:10.7717/peerj.859)
Supplement: Supplemental Information 1 [file peerj-03-859-s001.zip › Raw data/MTT Raw data.xls]

## Sheet: Sheet1 (2)
						cv = sd/mean ×100%		組別
	1	2	3	4						Control	Control	1mM	1mM
A	0.616	0.647	0.598	0.545	Read 1:570					2mM	2mM	3mM	3mM
B	0.572	0.556	0.572	0.58	Read 1:570					4mM	4mM	5mM	5mM
C	0.545	0.58	0.568	0.528	Read 1:570
						0.601	0.00707107
	1	2	3	4			1.17655		Rad 600-Rad 570	0.358	0.402	0.367	0.326
A	0.258	0.245	0.231	0.219	Read 2:600					0.358	0.325	0.351	0.356
B	0.214	0.231	0.221	0.224	Read 2:600					0.35	0.393	0.303	0.273
C	0.195	0.187	0.265	0.255	Read 2:600
Well ID	Name	Well	Read 1:570	Count	Mean	Std Dev	CV (%)			0.38	con	0.3465	1M
SPL1		A1	0.606	2	0.601	0.007	1.177			0.3415	2M	0.3535	3M
		A2	0.596							0.3715	4M	0.288	5M
SPL2		A3	0.616	2	0.587	0.042	7.113
		A4	0.557
SPL3		B1	0.565	2	0.557	0.011	2.031			Con	1	2	3	4	5
		B2	0.549						Ex/con*100	100	91.1842	89.8684	93.0263	97.7632	75.7895
SPL4		B3	0.55	2	0.553	0.004	0.767
		B4	0.556
SPL5		C1	0.546	2	0.543	0.004	0.781
		C2	0.54
SPL6		C3	0.54	2	0.534	0.008	1.589
		C4	0.528
Well ID	Name	Well	Read 2:600	Count	Mean	Std Dev	CV (%)
SPL1		A1	0.258	2	0.246	0.018	7.201
		A2	0.233
SPL2		A3	0.258	2	0.238	0.028	11.563
		A4	0.219
SPL3		B1	0.222	2	0.236	0.021	8.671
		B2	0.251
SPL4		B3	0.238	2	0.231	0.01	4.285
		B4	0.224
SPL5		C1	0.213	2	0.217	0.006	2.607
		C2	0.221
SPL6		C3	0.235	2	0.24	0.007	2.946
		C4	0.245

## Sheet: 廠牌
廠牌	BIO-RAD
名稱	Alamar Blue
貨號	BUF012B
容量	100ml

## Sheet: 5Fu濃度差
									570mm-600mm
		1	2	3	4	5	6		Cu	1	2	3	4	5	6
	A	0.616	0.647	0.598	0.545	0.611	0.627	Read 1:570	Control	0.358	0.402	0.367	0.326	0.386	0.373
	B	0.572	0.556	0.572	0.58	0.572	0.55	Read 1:570	5uM	0.298	0.291	0.305	0.264	0.32	0.306
	C	0.545	0.58	0.568	0.528	0.556	0.581	Read 1:570	10uM	0.277	0.307	0.283	0.226	0.245	0.297
	D	0.515	0.542	0.55	0.546	0.603	0.622	Read 1:570	30uM	0.201	0.255	0.25	0.232	0.28	0.271
	E	0.544	0.528	0.546	0.533	0.545	0.563	Read 1:570	50uM	0.232	0.243	0.159	0.199	0.234	0.215
	F	0.623	0.63	0.591	0.612	0.582	0.547	Read 1:570	H2	0.347	0.358	0.273	0.269	0.238	0.266
	G	0.572	0.568	0.547	0.561	0.582	0.611	Read 1:570	Vana	0.335	0.326	0.3	0.276	0.302	0.348
										Sample number
		1	2	3	4	5	6		%of MTT result	0.01	0.02	0.03	0.04	0.05	0.06			mean	SD	SE	P-value
	A	0.258	0.245	0.231	0.219	0.225	0.254	Read 2:600	Control	100	100	100	100	100	100		Control	100	0	0	-
	B	0.274	0.265	0.267	0.316	0.252	0.244	Read 2:600	5uM	83.2402	72.3881	83.1063	80.9816	82.9016	82.0375		5uM	80.7759	4.19552	1.71281	5.46523e-07
	C	0.268	0.273	0.285	0.302	0.311	0.284	Read 2:600	10uM	77.3743	76.3682	77.1117	69.3252	63.4715	79.6247		10uM	73.8792	6.17948	2.52276	1.1545e-06
	D	0.314	0.287	0.3	0.314	0.323	0.351	Read 2:600	30uM	56.1453	63.4328	68.1199	71.1656	72.5389	72.6542		30uM	67.3428	6.4977	2.65267	2.2957e-07
	E	0.312	0.285	0.387	0.334	0.311	0.348	Read 2:600	50uM	64.8045	60.4478	43.3243	61.0429	60.6218	57.6408		50uM	57.9803	7.53565	3.07641	8.57146e-08
	F	0.276	0.272	0.318	0.343	0.344	0.281	Read 2:600	H2	96.9274	89.0547	74.3869	82.5153	61.658	71.3137		H2	79.3093	12.7701	5.21337	0.0026486
	G	0.237	0.242	0.247	0.285	0.28	0.263	Read 2:600	Vana	93.5754	81.0945	81.7439	84.6626	78.2383	93.2976		Vana	85.4354	6.52594	2.6642	0.000274296
	Well ID	Name	Well	Read 1:570	Count	Mean	Std Dev	CV (%)
	SPL1		A1	0.616	6	0.607	0.035	5.714
			A2	0.647
			A3	0.598
			A4	0.545
			A5	0.611
			A6	0.627
	SPL2		B1	0.572	6	0.567	0.011	2.017
			B2	0.556
			B3	0.572
			B4	0.58
			B5	0.572
			B6	0.55
	SPL3		C1	0.545	6	0.56	0.02	3.722
			C2	0.58
			C3	0.568
			C4	0.528
			C5	0.556
			C6	0.581
	SPL4		D1	0.515	6	0.563	0.041	7.23
			D2	0.542
			D3	0.55
			D4	0.546
			D5	0.603
			D6	0.622
	SPL5		E1	0.544	6	0.543	0.012	2.238
			E2	0.528
			E3	0.546
			E4	0.533
			E5	0.545
			E6	0.563
	SPL6		F1	0.256	6	0.269	0.03	11.058
			F2	0.242
			F3	0.248
			F4	0.323
			F5	0.264
			F6	0.281
	SPL7		G1	0.572	6	0.574	0.022	3.796
			G2	0.568
			G3	0.547
			G4	0.561
			G5	0.582
			G6	0.611
	Well ID	Name	Well	Read 2:600	Count	Mean	Std Dev	CV (%)
	SPL1		A1	0.258	6	0.239	0.016	6.707
			A2	0.245
			A3	0.231
			A4	0.219
			A5	0.225
			A6	0.254
	SPL2		B1	0.184	6	0.191	0.008	4.406
			B2	0.195
			B3	0.187
			B4	0.206
			B5	0.192
			B6	0.184
	SPL3		C1	0.175	6	0.208	0.024	11.426
			C2	0.232
			C3	0.227
			C4	0.211
			C5	0.183
			C6	0.221
	SPL4		D1	0.231	6	0.242	0.01	3.964
			D2	0.247
			D3	0.247
			D4	0.255
			D5	0.243
			D6	0.231
	SPL5		E1	0.282	6	0.287	0.046	15.986
			E2	0.265
			E3	0.254
			E4	0.234
			E5	0.346
			E6	0.338
	SPL6		F1	0.256	6	0.269	0.03	11.058
			F2	0.242
			F3	0.248
			F4	0.323
			F5	0.264
			F6	0.281
	SPL7		G1	0.237	6	0.231	0.011	4.879
			G2	0.242
			G3	0.227
			G4	0.235
			G5	0.21
			G6	0.233

## Sheet: 合併濃度差
										570mm-600mm
	1	2	3	4	5	6	7	8		Cu	1	2	3	4	5	6	7	8
A	0.648	0.672	0.613	0.624	0.597	0.545	0.617	0.623	Read 1:570	Control	0.382	0.415	0.342	0.367	0.355	0.279	0.359	0.361
B	0.598	0.617	0.622	0.574	0.575	0.575	0.588	0.584	Read 1:570	50uM	0.261	0.271	0.235	0.2	0.225	0.188	0.217	0.202
C	0.568	0.594	0.586	0.574	0.616	0.55	0.613	0.616	Read 1:570	H2	0.281	0.3	0.274	0.31	0.299	0.2	0.299	0.295
D	0.582	0.588	0.594	0.616	0.602	0.574	0.587	0.55	Read 1:570	Vana	0.328	0.335	0.318	0.31	0.294	0.271	0.265	0.255
E	0.527	0.525	0.532	0.55	0.516	0.513	0.52	0.524	Read 1:570	H2+50uM	0.14	0.165	0.155	0.187	0.145	0.141	0.123	0.136
F	0.56	0.557	0.568	0.574	0.565	0.546	0.557	0.543	Read 1:570	Vana+50uM	0.177	0.181	0.198	0.219	0.201	0.175	0.192	0.176
											Sample number
	1	2	3	4	5	6	7	8		%of MTT result	0.01	0.02	0.03	0.04	0.05	0.06	0.07	0.08			mean	SD	SE	P-value
A	0.266	0.257	0.271	0.257	0.242	0.266	0.258	0.262	Read 2:600	Control	100	100	100	100	100	100	100	100		Control	100	0	0	-
B	0.337	0.346	0.387	0.374	0.35	0.387	0.371	0.382	Read 2:600	50uM	68.3246	65.3012	68.7135	54.4959	63.3803	67.3835	60.4457	55.9557		50uM	63	5.53065	1.95538	2.27569e-11
C	0.287	0.294	0.312	0.264	0.317	0.35	0.314	0.321	Read 2:600	H2	73.5602	72.2892	80.117	84.4687	84.2254	71.6846	83.2869	81.7175		H2	78.9187	5.50726	1.94711	3.46136e-08
D	0.254	0.253	0.276	0.306	0.308	0.303	0.322	0.295	Read 2:600	Vana	85.8639	80.7229	92.9825	84.4687	82.8169	97.1326	73.8162	70.6371		Vana	83.5551	8.86145	3.13299	0.000123083
E	0.387	0.36	0.377	0.363	0.371	0.372	0.397	0.388	Read 2:600	H2+50uM	36.6492	39.759	45.3216	50.9537	40.8451	50.5376	34.2618	37.6731		H2+50uM	42.0002	6.2983	2.22679	2.91964e-13	5.45327e-06
F	0.383	0.376	0.37	0.355	0.364	0.371	0.365	0.367	Read 2:600	Vana+50uM	46.3351	43.6145	57.8947	59.673	56.6197	62.724	53.4819	48.7535		Vana+50uM	53.637	6.79994	2.40414	1.76092e-11	0.00915556
Well ID	Name	Well	Read 1:570	Count	Mean	Std Dev	CV (%)
SPL1		A1	0.648	8	0.617	0.037	6.02
		A2	0.672
		A3	0.613							µmol
		A4	0.624
		A5	0.597
		A6	0.545
		A7	0.617
		A8	0.623
SPL2		B1	0.598	8	0.592	0.019	3.221
		B2	0.617
		B3	0.622
		B4	0.574
		B5	0.575
		B6	0.575
		B7	0.588
		B8	0.584
SPL3		C1	0.568	8	0.59	0.025	4.18
		C2	0.594
		C3	0.586
		C4	0.574
		C5	0.616
		C6	0.55
		C7	0.613
		C8	0.616
SPL4		D1	0.582	8	0.587	0.02	3.334
		D2	0.588
		D3	0.594
		D4	0.616
		D5	0.602
		D6	0.574
		D7	0.587
		D8	0.55
SPL5		E1	0.527	8	0.526	0.011	2.183
		E2	0.525
		E3	0.532
		E4	0.55
		E5	0.516
		E6	0.513
		E7	0.52
		E8	0.524
SPL6		F1	0.56	8	0.559	0.011	1.884
		F2	0.557
		F3	0.568
		F4	0.574
		F5	0.565
		F6	0.546
		F7	0.557
		F8	0.543
Well ID	Name	Well	Read 2:600	Count	Mean	Std Dev	CV (%)
SPL1		A1	0.266	8	0.26	0.009	3.389
		A2	0.257
		A3	0.271
		A4	0.257
		A5	0.242
		A6	0.266
		A7	0.258
		A8	0.262
SPL2		B1	0.337	8	0.367	0.02	5.374
		B2	0.346
		B3	0.387
		B4	0.374
		B5	0.35
		B6	0.387
		B7	0.371
		B8	0.382
SPL3		C1	0.287	8	0.307	0.026	8.372
		C2	0.294
		C3	0.312
		C4	0.264
		C5	0.317
		C6	0.35
		C7	0.314
		C8	0.321
SPL4		D1	0.254	8	0.29	0.026	8.907
		D2	0.253
		D3	0.276
		D4	0.306
		D5	0.308
		D6	0.303
		D7	0.322
		D8	0.295
SPL5		E1	0.387	8	0.377	0.013	3.426
		E2	0.36
		E3	0.377
		E4	0.363
		E5	0.371
		E6	0.372
		E7	0.397
		E8	0.388
SPL6		F1	0.383	8	0.353	0.008	2.27
		F2	0.376
		F3	0.37
		F4	0.355
		F5	0.364
		F6	0.371
		F7	0.365
		F8	0.367

## Sheet: Sheet9
50uM"70
H289 90
Vana 93

## Sheet: Sheet12
50uM"70
H289 90
Vana 93
