# Supplementary material for: Hydrogen–water enhances 5-fluorouracil-induced inhibition of colon cancer
Source: PeerJ. 2015 Apr 7;3:e859. doi: 10.7717/peerj.859 (PMC4393812; doi:10.7717/peerj.859)
Supplement: Supplemental Information 1 [file peerj-03-859-s001.zip › Raw data/QCWB hydrogen.xls]

## Sheet: (pAMPK) ^AMPK
				Colon26	Colon26+H2	Colon26+5Fu+H2			Colon26	Colon26+H2	Colon26+5Fu+H2
		pAMPK	1	141478	426493	441666	pAMPK	1	140445	270503	289270
			2	272345	419462	692821		2	2201921	3583282	3628192
			3	341925	482266	819281		3	302102	358373	383293
			4	282874	399182	382906		4	454592	438118	382129
			5	168845	523299	503344		5	5453365	8257476	6432766
			6	287873	391155	568698		6	6660875	7164876	7769865
			meean	249223	440310	568119		meean	2535550	3345438	3.14759e+06
			SD	77232.3	51731.5	163171		SD	2.85301e+06	3.62224e+06	3.34209e+06
			SE	31529.9	21119.3	66614.1		SE	1.16474e+06	1.47877e+06	1.3644e+06
		AMPK	1	122173	137905	134181	AMPK	1	238255	176010	170384
			2	89271	84912	92817		2	1928918	1821928	1439120
			3	174258	108384	111292		3	482192	219210	268683
			4	228391	191283	182813		4	482832	382382	293337
			5	182918	147725	202192		5	10143546	11477848	14364965
			6	187402	138341	237645		6	18564549	11535838	4678047
		pAMPK/AMPK
			1	1.15801	3.09266	3.29157		1	0.589473	1.53686	1.69775
			2	3.05077	4.93996	7.46438		2	1.14153	1.96675	2.52112
			3	1.96218	4.44961	7.36154		3	0.626518	1.63484	1.42656
			4	1.23855	2.08687	2.09452		4	0.941512	1.14576	1.3027
			5	0.923064	3.54239	2.48944		5	0.537619	0.719427	0.447809
			6	1.53613	2.82747	2.39306		6	0.358795	0.621097	1.66092
			mean	1.64478	3.48982	4.18242		mean	0.699242	1.27079	1.50948
			SD	0.776168	1.05751	2.53373		SD	0.287638	0.534682	0.672097
			SE	0.316869	0.431725	1.03439		SE	0.117428	0.218283	0.274383
					0.0062758	0.0409419				0.0438129	0.0217548

## Sheet: AIF``Actin
				Colon26	Colon26+H2	Colon26+5Fu+H2			Colon26	Colon26+H2	Colon26+5Fu+H2
		AIF	1	31760	189033	248486	AIF	1	18421	50616	155464
			2	28417	192281	300212		2	248182	244281	274172
			3	40212	502192	641677		3	203391	490201	339122
			4	29456	285743	283111		4	5133496	6294812	6301281
			5	38102	371927	429386		5	159327	138545	163383
			6	39281	183718	209381		6	2525745	2846572	3428956
			meean	34538	287482	352042		meean	1381427	1.6775e+06	1777063
			SD	5261.24	128652	160240		SD	2.06934e+06	2.49661e+06	2.55958e+06
			SE	2147.89	52522	65417.7		SE	844804	1.01924e+06	1.04494e+06
		Actin	1	223759	217624	240577	Actin	1	742845	735796	771725
			2	255998	232345	284721		2	582910	563822	528193
			3	284629	294721	264878		3	1045656	1224433	1183423
			4	182731	201827	173632		4	1827312	1928115	2918248
			5	183723	193378	165391		5	84236	84774	92855
			6	201927	192888	182819		6	1685723	1958271	1648312
		AIF/Actin
			1	0.141938	0.868622	1.03288		1	0.0247979	0.0687908	0.20145
			2	0.111005	0.827567	1.05441		2	0.425764	0.433259	0.519075
			3	0.141279	1.70396	2.42254		3	0.19451	0.400349	0.28656
			4	0.161199	1.41578	1.63052		4	2.80932	3.26475	2.15927
			5	0.207388	1.92332	2.59619		5	1.89144	1.63429	1.75955
			6	0.194531	0.952459	1.14529		6	1.49832	1.45361	2.08028
			mean	0.159557	1.28195	1.64697		mean	1.14069	1.20917	1.1677
			SD	0.0360985	0.467594	0.704658		SD	1.10702	1.18512	0.927045
			SE	0.0147372	0.190894	0.287675		SE	0.451937	0.483824	0.378465
					0.00015896	0.000422959				0.919658	0.964358
